# Supplementary material for: Expression of PSMD14 in lung adenocarcinoma and its impact on immune cell infiltration and prognosis: a comprehensive analysis based on RNA and single-cell RNA sequencing
Source: Front Immunol. 2025 May 22;16:1560693. doi: 10.3389/fimmu.2025.1560693 (PMC12137078; doi:10.3389/fimmu.2025.1560693)
Supplement: Supplementary file 1 [file Table1.xlsx]

## Sheet: Sheet1
Original	NCBI (Entrez)	Gene
Member	Gene Id	Symbol
ENSG00000115233	10213	PSMD14
ENSG00000103035	5713	PSMD7
ENSG00000147677	8667	EIF3H
ENSG00000174231	10594	PRPF8
ENSG00000008382	84954	MPND
ENSG00000138134	57559	STAMBPL1
ENSG00000162601	114803	MYSM1
